# Supplementary material for: Classification Performance of Deep Learning Models for the Assessment of Vertical Dimension on Lateral Cephalometric Radiographs
Source: Diagnostics (Basel). 2025 Sep 3;15(17):2240. doi: 10.3390/diagnostics15172240 (PMC12428445; doi:10.3390/diagnostics15172240)
Supplement: Supplementary file 1 [file diagnostics-15-02240-s001.zip]

Archive with 3 entries (3 files):
- 1 Cant of Occlusal Plane_Rev.pdf
- 2 FMA.pdf
- 3 SN-GoGn.pdf
